# Supplementary material for: Synergistic Signal Amplification via Weak Value Amplification Effect and Sandwich Structure for Highly Sensitive and Specific Real-Time Detection of CA125
Source: Biosensors (Basel). 2025 Apr 23;15(5):268. doi: 10.3390/bios15050268 (PMC12109719; doi:10.3390/bios15050268)
Supplement: Supplementary file 1 [file biosensors-15-00268-s001.zip]

Archive with 1 entries (1 files):
- biosensors-3537883-supplementary.pdf
